# Supplementary material for: Cryptococcal antigen carriage among HIV infected children aged 6 months to 15 years at Laquintinie Hospital in Douala
Source: PLoS One. 2021 Jul 9;16(7):e0253781. doi: 10.1371/journal.pone.0253781 (PMC8270148; doi:10.1371/journal.pone.0253781)
Supplement: S1 Dataset — (XLSM) [file pone.0253781.s001.xlsm]

## Sheet: Menu
					Bien vouloir me contacter pour toute spécificité ou incompréhention au 699 73 11 07
											Papa FREDERIC

## Sheet: RES10
	Oui	Non	Total	OR (IC 95%)	P-value
Age Mère	n=9 (%)	n=138 (%)	n=147 (%)
<21ans
Oui	1 (50)	1 (50)	2 (1.4)	17.13 (0.39-670.76)	0.12
Non	8 (5.5)	137 (94.5)	145 (98.6)
[21-35ans]
Oui	2 (3.4)	56 (96.6)	58 (39.5)	0.42 (0.06-1.97)	0.23
Non	7 (7.9)	82 (92.1)	89 (60.5)
[36-50ans]
Oui	3 (6.1)	46 (93.9)	49 (33.3)	1 (0.2-4.2)	0.63
Non	6 (6.1)	92 (93.9)	98 (66.7)
>50ans
Oui	0 (0)	4 (100)	4 (2.7)	0 (0-18.46)	0.77
Non	9 (6.3)	134 (93.7)	143 (97.3)
	Oui	Non	Total	OR (IC 95%)	P-value
Age Père	n=9 (%)	n=138 (%)	n=147 (%)
<21ans
Oui	0	0	0	Undefine	undefine
Non	9(6,1)	138(93,7)	147
[21-35ans]
Oui	3 (15)	17 (85)	20 (13.6)	3.56 (0.66-15.53)	0.11
Non	6 (4.7)	121 (95.3)	127 (86.4)
[36-50ans]
Oui	2 (2.9)	68 (97.1)	70 (47.6)	0.29 (0.04-1.38)	0.11
Non	7 (9.1)	70 (90.9)	77 (52.4)
>50ans
Oui	1 (3.1)	31 (96.9)	32 (21.8)	0.43 (0.02-2.86)	0.38
Non	8 (7)	107 (93)	115 (78.2)
	Oui	Non	Total	OR (IC 95%)	P-value
Profession de la Mère	n=9 (%)	n=138 (%)	n=147 (%)
Sans Emploie
Oui	3 (7.1)	39 (92.9)	42 (28.6)	1.27 (0.25-5.35)	0.5
Non	6 (5.7)	99 (94.3)	105 (71.4)
Elève/Etudiante
Oui	0 (0)	1 (100)	1 (0.7)	0 (0-291.33)	0.94
Non	9 (6.2)	137 (93.8)	146 (99.3)
Secteur Informel
Oui	0 (0)	17 (100)	17 (11.6)	0 (0-3.06)	0.32
Non	9 (6.9)	121 (93.1)	130 (88.4)
Secteur Publique
Oui	1 (7.1)	13 (92.9)	14 (9.5)	1.2 (0.05-8.41)	0.6
Non	8 (6)	125 (94)	133 (90.5)
Secteur Privé
Oui	0 (0)	8 (100)	8 (5.4)	0 (0-7.57)	0.6
Non	9 (6.5)	130 (93.5)	139 (94.6)
Commerçante
Oui	1 (3.3)	29 (96.7)	30 (20.4)	0.47 (0.02-3.12)	0.42
Non	8 (6.8)	109 (93.2)	117 (79.6)
	Oui	Non	Total	OR (IC 95%)	P-value
Profession de la Mère	n=9 (%)	n=138 (%)	n=147 (%)
Sans Emploie
Oui	0 (0)	4 (100)	4 (2.7)	0 (0-18.46)	0.77
Non	9 (6.3)	134 (93.7)	143 (97.3)
Secteur Informel
Oui	2 (7.7)	24 (92.3)	26 (17.7)	1.36 (0.18-6.53)	0.5
Non	7 (5.8)	114 (94.2)	121 (82.3)
Secteur Publique
Oui	1 (4.5)	21 (95.5)	22 (15)	0.7 (0.03-4.7)	0.6
Non	8 (6.4)	117 (93.6)	125 (85)
Secteur Privé
Oui	3 (7.1)	39 (92.9)	42 (28.6)	1.27 (0.25-5.35)	0.5
Non	6 (5.7)	99 (94.3)	105 (71.4)
Commerçant
Oui	1 (5.9)	16 (94.1)	17 (11.6)	0.95 (0.04-6.55)	0.68
Non	8 (6.2)	122 (93.8)	130 (88.4)
Paysan
Oui	0 (0)	4 (100)	4 (2.7)	0 (0-18.46)	0.77
Non	9 (6.3)	134 (93.7)	143 (97.3)
Retraite
Oui	0 (0)	8 (100)	8 (5.4)	0 (0-7.57)	0.6
Non	9 (6.5)	130 (93.5)	139 (94.6)
	Oui	Non	Total	OR (IC 95%)	P-value
statut matrimonial	n=9 (%)	n=138 (%)	n=147 (%)
Marie
Oui	1 (2.2)	45 (97.8)	46 (31.3)	0.26 (0.01-1.7)	0.17
Non	8 (7.9)	93 (92.1)	101 (68.7)
Celibataire
Oui	7 (8)	80 (92)	87 (59.2)	2.54 (0.54-18.28)	0.21
Non	2 (3.3)	58 (96.7)	60 (40.8)

## Sheet: RES11
	Oui	Non	Total	OR (IC 95%)	P-value
Revenu Mensuel	n=9 (%)	n=138 (%)	n=147 (%)
<36900
Oui	1 (4)	24 (96)	25 (17)	0.59 (0.03-3.98)	0.53
Non	8 (6.6)	114 (93.4)	122 (83)
[36900-99999]
Oui	3 (7.9)	35 (92.1)	38 (25.9)	1.47 (0.29-6.22)	0.42
Non	6 (5.5)	103 (94.5)	109 (74.1)
[100000-199999]
Oui	3 (6.3)	45 (93.8)	48 (32.7)	1.03 (0.2-4.35)	0.61
Non	6 (6.1)	93 (93.9)	99 (67.3)
[200000-499999]
Oui	1 (4.5)	21 (95.5)	22 (15)	0.7 (0.03-4.7)	0.6
Non	8 (6.4)	117 (93.6)	125 (85)
>500000
Oui	0 (0)	2 (100)	2 (1.4)	0 (0-55.46)	0.88
Non	9 (6.2)	136 (93.8)	145 (98.6)
	Oui	Non	Total	OR (IC 95%)	P-value
Model familial	n=9 (%)	n=138 (%)	n=147 (%)
Monoparental
Oui	3 (5.7)	50 (94.3)	53 (36.1)	0.88 (0.17-3.7)	0.58
Non	6 (6.4)	88 (93.6)	94 (63.9)
Biparentale
Oui	4 (5.7)	66 (94.3)	70 (47.6)	0.87 (0.2-3.59)	0.56
Non	5 (6.5)	72 (93.5)	77 (52.4)
Recompose
Oui	1 (8.3)	11 (91.7)	12 (8.2)	1.44 (0.06-10.28)	0.55
Non	8 (5.9)	127 (94.1)	135 (91.8)
	Oui	Non	Total	OR (IC 95%)	P-value
statut VIH maternel	n=9 (%)	n=138 (%)	n=147 (%)
Positif
Oui	6 (5.3)	108 (94.7)	114 (77.6)	0.56 (0.13-2.87)	0.33
Non	3 (9.1)	30 (90.9)	33 (22.4)
Negatif
Oui	0 (0)	12 (100)	12 (8.2)	0 (0-4.65)	0.45
Non	9 (6.7)	126 (93.3)	135 (91.8)
Inconnu
Oui	3 (14.3)	18 (85.7)	21 (14.3)	3.33 (0.63-14.49)	0.12
Non	6 (4.8)	120 (95.2)	126 (85.7)
	Oui	Non	Total	OR (IC 95%)	P-value
statut VIH paternel	n=9 (%)	n=138 (%)	n=147 (%)
Positif
Oui	2 (6.1)	31 (93.9)	33 (22.4)	0.99 (0.13-4.69)	0.64
Non	7 (6.1)	107 (93.9)	114 (77.6)
Negatif
Oui	4 (10.3)	35 (89.7)	39 (26.5)	2.35 (0.53-9.74)	0.19
Non	5 (4.6)	103 (95.4)	108 (73.5)
Inconnu
Oui	3 (4)	72 (96)	75 (51)	0.46 (0.09-1.93)	0.23
Non	6 (8.3)	66 (91.7)	72 (49)
	Oui	Non	Total	OR (IC 95%)	P-value
Terme de naissance	n=9 (%)	n=138 (%)	n=147 (%)
Premature
Oui	0 (0)	6 (100)	6 (4.1)	0 (0-10.82)	0.68
Non	9 (6.4)	132 (93.6)	141 (95.9)
A Terme
Oui	9 (6.4)	131 (93.6)	140 (95.2)	Undefined	0.64
Non	0 (0)	7 (100)	7 (4.8)
Post-Terme
Oui	0 (0)	1 (100)	1 (0.7)	0 (0-291.33)	0.94
Non	9 (6.2)	137 (93.8)	146 (99.3)

## Sheet: RES12
	Ag cryptococcique
	Positif	Neegatif	Total	OR (IC 95%)	P-value
DONNEES PERINATALES et POST-NATALES	n=9 (%)	n=138 (%)	n=147 (%)
Mère VIH + pendant la grossesse
Oui	1 (7.7)	12 (92.3)	13 (8.8)	1.31 (0.05-9.26)	0.58
Non	8 (6)	126 (94)	134 (91.2)
Mère VIH - pendant la grossesse
Oui	2 (5.9)	32 (94.1)	34 (23.1)	0.95 (0.13-4.5)	0.65
Non	7 (6.2)	106 (93.8)	113 (76.9)
Traitement ARV pris pendant la grossesse ?
Oui	1 (16.7)	5 (83.3)	6 (40)	Undefined	0.4
Non	0 (0)	9 (100)	9 (60)
le bébé à t-il été lavé à la naissance?
Oui	0 (0)	2 (100)	2 (5.1)	0 (0-47.68)	0.85
Non	3 (8.1)	34 (91.9)	37 (94.9)
le bébé a t-il été mis sous névirapine à la naissance
Oui	1 (14.3)	6 (85.7)	7 (18.4)	2.42 (0.07-35.37)	0.47
Non	2 (6.5)	29 (93.5)	31 (81.6)
Accouchement par voie basse
Oui	8 (5.9)	128 (94.1)	136 (92.5)	0.63 (0.09-15.31)	0.51
Non	1 (9.1)	10 (90.9)	11 (7.5)
Accouchement par Cesarienne
Oui	0 (0)	2 (100)	2 (1.4)	0 (0-55.46)	0.88
Non	9 (6.2)	136 (93.8)	145 (98.6)
a t il eu echec de la PTME?
Oui	0 (0)	3 (100)	3 (6.3)	0 (0-32.24)	0.82
Non	3 (6.7)	42 (93.3)	45 (93.8)
Allaitement Maternel
Oui	3 (3.8)	75 (96.2)	78 (53.1)	0.42 (0.08-1.77)	0.19
Non	6 (8.7)	63 (91.3)	69 (46.9)
Allaitement Mixte
Oui	4 (10.3)	35 (89.7)	39 (26.5)	2.35 (0.53-9.74)	0.19
Non	5 (4.6)	103 (95.4)	108 (73.5)
Allaitement Artificiel
Oui	1 (5.6)	17 (94.4)	18 (12.2)	0.89 (0.04-6.08)	0.7
Non	8 (6.2)	121 (93.8)	129 (87.8)
	Ag cryptococcique
	Positif	Neegatif	Total	OR (IC 95%)	P-value
Age de sevrage	n=9 (%)	n=138 (%)	n=147 (%)
<4mois
Oui	0 (0)	6 (100)	6 (4.1)	0 (0-10.82)	0.68
Non	9 (6.4)	132 (93.6)	141 (95.9)
[4-6mois}
Oui	1 (5.3)	18 (94.7)	19 (12.9)	0.83 (0.04-5.67)	0.67
Non	8 (6.3)	120 (93.8)	128 (87.1)
[7-9mois]
Oui	0 (0)	21 (100)	21 (14.3)	0 (0-2.37)	0.24
Non	9 (7.1)	117 (92.9)	126 (85.7)
>9mois
Oui	2 (6.7)	28 (93.3)	30 (20.4)	1.12 (0.15-5.36)	0.58
Non	7 (6)	110 (94)	117 (79.6)
	Ag cryptococcique
	Positif	Neegatif	Total	OR (IC 95%)	P-value
Nombre d'hospitalisation antérieure	n=9 (%)	n=138 (%)	n=147 (%)
Jamais hospitalisé
Oui	2 (5)	38 (95)	40 (27.2)	0.75 (0.1-3.56)	0.54
Non	7 (6.5)	100 (93.5)	107 (72.8)
[1-4]
Oui	4 (5.6)	68 (94.4)	72 (49)	0.82 (0.19-3.39)	0.53
Non	5 (6.7)	70 (93.3)	75 (51)
[5-10]
Oui	2 (8.3)	22 (91.7)	24 (16.3)	1.51 (0.2-7.28)	0.45
Non	7 (5.7)	116 (94.3)	123 (83.7)

## Sheet: RES13
	Ag cryptococcique
	Positif	Neegatif	Total	OR (IC 95%)	P-value
ATCD MEDICAUX	n=9 (%)	n=138 (%)	n=147 (%)
ATCD de maladies opportunistes
Oui	3 (11.1)	24 (88.9)	27 (18.8)	2.31 (0.44-9.91)	0.22
Non	6 (5.1)	111 (94.9)	117 (81.3)
Tuberculose
Oui	2 (9.1)	20 (90.9)	22 (15)	1.69 (0.23-8.18)	0.4
Non	7 (5.6)	118 (94.4)	125 (85)
Sarcome Kaposi
Oui	1 (100)	0 (0)	1 (0.7)	Undefined	0.06
Non	8 (5.5)	138 (94.5)	146 (99.3)
Zona
Oui	0 (0)	1 (100)	1 (0.7)	0 (0-291.33)	0.94
Non	9 (6.2)	137 (93.8)	146 (99.3)
Toxoplasmose
Oui	0 (0)	1 (100)	1 (0.7)	0 (0-291.33)	0.94
Non	9 (6.2)	137 (93.8)	146 (99.3)
Candidose Oropharyngée
Oui	3 (11.1)	24 (88.9)	27 (18.4)	2.38 (0.45-10.17)	0.21
Non	6 (5)	114 (95)	120 (81.6)
Autres maladies opportunistes
Oui	0 (0)	4 (100)	4 (22.2)	0 (0-12.94)	0.59
Non	2 (14.3)	12 (85.7)	14 (77.8)
Corticothérapie au long cours
Oui	0 (0)	2 (100)	2 (1.4)	0 (0-55.46)	0.88
Non	9 (6.2)	136 (93.8)	145 (98.6)
ATCD Cancer
Oui	1 (33.3)	2 (66.7)	3 (2)	8.5 (0.26-118.08)	0.17
Non	8 (5.6)	136 (94.4)	144 (98)

## Sheet: RES14
	Ag cryptococcique
	Positif	Neegatif	Total	OR (IC 95%)	P-value
Durée de découverte du VIH	n=9 (%)	n=138 (%)	n=147 (%)
<2mois
Oui	2 (33.3)	4 (66.7)	6 (4.1)	9.57 (1.03-61.96)	0.04
Non	7 (5)	134 (95)	141 (95.9)
[2-12mois]
Oui	1 (5.9)	16 (94.1)	17 (11.6)	0.95 (0.04-6.55)	0.68
Non	8 (6.2)	122 (93.8)	130 (88.4)
[2-12mois]
Oui	1 (5.9)	16 (94.1)	17 (11.6)	0.95 (0.04-6.55)	0.68
Non	8 (6.2)	122 (93.8)	130 (88.4)
[2-12mois]
Oui	1 (5.9)	16 (94.1)	17 (11.6)	0.95 (0.04-6.55)	0.68
Non	8 (6.2)	122 (93.8)	130 (88.4)
>59
Oui	5 (6.3)	74 (93.7)	79 (53.7)	1.08 (0.26-4.7)	0.59
Non	4 (5.9)	64 (94.1)	68 (46.3)
	Ag cryptococcique
	Positif	Neegatif	Total	OR (IC 95%)	P-value
Durée du suivi VIH	n=9 (%)	n=138 (%)	n=147 (%)
<2mois
Oui	9 (8.9)	92 (91.1)	101 (68.7)	Undefined	0.03
Non	0 (0)	46 (100)	46 (31.3)
[2-12mois]
Oui	0 (0)	7 (100)	7 (4.8)	0 (0-8.92)	0.64
Non	9 (6.4)	131 (93.6)	140 (95.2)
	Ag cryptococcique
	Positif	Neegatif	Total	OR (IC 95%)	P-value
Traitement ARV pris	n=9 (%)	n=138 (%)	n=147 (%)
Prend ARV Oui
Oui	7 (4.9)	136 (95.1)	143 (97.3)	0.05 (0.01-0.59)	0.02
Non	2 (50)	2 (50)	4 (2.7)
Prend ARV Non
Oui	2 (50)	2 (50)	4 (2.7)	19.43 (1.7-198.07)	0.02
Non	7 (4.9)	136 (95.1)	143 (97.3)
	Ag cryptococcique
	Positif	Neegatif	Total	OR (IC 95%)	P-value
Observance Thérapeutique	n=9 (%)	n=138 (%)	n=147 (%)
Occasionnel
Oui	2 (6.1)	31 (93.9)	33 (22.4)	0.99 (0.13-4.69)	0.64
Non	7 (6.1)	107 (93.9)	114 (77.6)
Mal observance répétéé
Oui	1 (4.5)	21 (95.5)	22 (15)	0.7 (0.03-4.7)	0.6
Non	8 (6.4)	117 (93.6)	125 (85)
Mal observance Momentanée
Oui	1 (7.7)	12 (92.3)	13 (8.8)	1.31 (0.05-9.26)	0.58
Non	8 (6)	126 (94)	134 (91.2)
	Ag cryptococcique
	Positif	Neegatif	Total	OR (IC 95%)	P-value
Durée d'arret momentané du traitement ARV	n=9 (%)	n=138 (%)	n=147 (%)
[12-24mois]
Oui	1 (14.3)	6 (85.7)	7 (4.8)	2.75 (0.11-21.75)	0.36
Non	8 (5.7)	132 (94.3)	140 (95.2)
>59Oui
Oui	0 (0)	2 (100)	2 (1.4)	0 (0-55.46)	0.88
Non	9 (6.2)	136 (93.8)	145 (98.6)
	Ag cryptococcique
	Positif	Neegatif	Total	OR (IC 95%)	P-value
Durée d'arret momentané du traitement ARV	n=9 (%)	n=138 (%)	n=147 (%)
Oui	0 (0)	22 (100)	22 (15.7)	0 (0-2.88)	0.29
Non	7 (5.9)	111 (94.1)	118 (84.3)
A t-il deja eu un echec thérapeutique?
Oui	0 (0)	9 (100)	9 (6.4)	0 (0-8.52)	0.62
Non	7 (5.3)	125 (94.7)	132 (93.6)

## Sheet: RES15
	Ag cryptococcique
	Positif	Neegatif	Total	OR (IC 95%)	P-value
Valeur taux de Charge viral	n=9 (%)	n=138 (%)	n=147 (%)
Indetectable
Oui	4 (4.8)	80 (95.2)	84 (57.1)	0.58 (0.13-2.39)	0.32
Non	5 (7.9)	58 (92.1)	63 (42.9)
[500-1999]
Oui	0 (0)	5 (100)	5 (3.4)	0 (0-13.68)	0.73
Non	9 (6.3)	133 (93.7)	142 (96.6)
[2000-4999]
Oui	0 (0)	4 (100)	4 (2.7)	0 (0-18.46)	0.77
Non	9 (6.3)	134 (93.7)	143 (97.3)
[5000-20000]
Oui	1 (11.1)	8 (88.9)	9 (6.1)	2.03 (0.08-15.14)	0.44
Non	8 (5.8)	130 (94.2)	138 (93.9)
[20000-100000]
Oui	0 (0)	16 (100)	16 (10.9)	0 (0-3.29)	0.34
Non	9 (6.9)	122 (93.1)	131 (89.1)
>500000
Oui	0 (0)	5 (100)	5 (3.4)	0 (0-13.68)	0.73
Non	9 (6.3)	133 (93.7)	142 (96.6)
	Ag cryptococcique
	Positif	Neegatif	Total	OR (IC 95%)	P-value
Valeur dernier taux de CD4 enfant > 5ans	n=8 (%)	n=117 (%)	n=126 (%)
[50-100]
Oui	2 (100)	0 (0)	2 (1.6)	Undefined	0
Non	6 (4.9)	117 (95.1)	123 (98.4)
[101-199]
Oui	0 (0)	1 (100)	1 (0.8)	0 (0-277.87)	0.94
Non	8 (6.5)	116 (93.5)	124 (99.2)
[200-349]
Oui	0 (0)	16 (100)	16 (12.8)	0 (0-3.14)	0.32
Non	8 (7.3)	101 (92.7)	109 (87.2)
[350-499]
Oui	1 (4.8)	20 (95.2)	21 (16.8)	0.69 (0.03-4.85)	0.6
Non	7 (6.7)	97 (93.3)	104 (83.2)
>500
Oui	4 (4.8)	80 (95.2)	84 (67.2)	0.46 (0.1-2.17)	0.24
Non	4 (9.8)	37 (90.2)	41 (32.8)
	Ag cryptococcique
	Positif	Neegatif	Total	OR (IC 95%)	P-value
valeur taux de CD4 des enfant de > 5ans	n=9 (%)	n=138 (%)	n=147 (%)
[50-100]
Oui	2 (50)	2 (50)	4 (2.7)	19.43 (1.7-198.07)	0.02
Non	7 (4.9)	136 (95.1)	143 (97.3)
[101-199]
Oui	0 (0)	1 (100)	1 (0.7)	0 (0-291.33)	0.94
Non	9 (6.2)	137 (93.8)	146 (99.3)
[200-349]
Oui	0 (0)	16 (100)	16 (10.9)	0 (0-3.29)	0.34
Non	9 (6.9)	122 (93.1)	131 (89.1)
[350-499]
Oui	1 (4.3)	22 (95.7)	23 (15.6)	0.66 (0.03-4.43)	0.57
Non	8 (6.5)	116 (93.5)	124 (84.4)
>500
Oui	5 (4.9)	97 (95.1)	102 (69.4)	0.53 (0.13-2.32)	0.28
Non	4 (8.9)	41 (91.1)	45 (30.6)
	Ag cryptococcique
	Positif	Neegatif	Total	OR (IC 95%)	P-value
Valeur taux de CD4 des enfants de < 12mois	n=1 (%)	n=21 (%)	n=22 (%)
<25%
Oui	1 (8.3)	11 (91.7)	12 (54.5)	Undefined	0.55
Non	0 (0)	10 (100)	10 (45.5)
[25-29%]
Oui	0 (0)	2 (100)	2 (9.1)	0 (0-190)	0.91
Non	1 (5)	19 (95)	20 (90.9)
[30-34%]
Oui	0 (0)	4 (100)	4 (18.2)	0 (0-85.5)	0.82
Non	1 (5.6)	17 (94.4)	18 (81.8)
>35%
Oui	0 (0)	4 (100)	4 (18.2)	0 (0-85.5)	0.82
Non	1 (5.6)	17 (94.4)	18 (81.8)
	Ag cryptococcique
	Positif	Neegatif	Total	OR (IC 95%)	P-value
valeur taux de CD4 des enfant de 12 à 35 mois	n=1 (%)	n=21 (%)	n=22 (%)
<20%
Oui	1 (11.1)	8 (88.9)	9 (40.9)	Undefined	0.41
Non	0 (0)	13 (100)	13 (59.1)
[20-24%]
Oui	0 (0)	3 (100)	3 (13.6)	0 (0-120.33)	0.86
Non	1 (5.3)	18 (94.7)	19 (86.4)
[25-29%]
Oui	0 (0)	2 (100)	2 (9.1)	0 (0-190)	0.91
Non	1 (5)	19 (95)	20 (90.9)
>30%
Oui	0 (0)	8 (100)	8 (36.4)	0 (0-33.25)	0.64
Non	1 (7.1)	13 (92.9)	14 (63.6)
	Ag cryptococcique
	Positif	Neegatif	Total	OR (IC 95%)	P-value
valeur taux de CD4 des enfant de 36 à 59 mois	n=9 (%)	n=138 (%)	n=147 (%)
<15%
Oui	1 (12.5)	7 (87.5)	8 (36.4)	Undefined	0.36
Non	0 (0)	14 (100)	14 (63.6)
[15-19%]
Oui	0 (0)	2 (100)	2 (9.1)	0 (0-190)	0.91
Non	1 (5)	19 (95)	20 (90.9)
[20-24%]
Oui	0 (0)	3 (100)	3 (13.6)	0 (0-120.33)	0.86
Non	1 (5.3)	18 (94.7)	19 (86.4)
>25%
Oui	0 (0)	10 (100)	10 (45.5)	0 (0-22.8)	0.55
Non	1 (8.3)	11 (91.7)	12 (54.5)
	Ag cryptococcique
	Positif	Neegatif	Total	OR (IC 95%)	P-value
Valeur taux de CD4 des enfants de < 12mois	n=9 (%)	n=138 (%)	n=147 (%)
<25%
Oui	1 (7.7)	12 (92.3)	13 (8.8)	1.31 (0.05-9.26)	0.58
Non	8 (6)	126 (94)	134 (91.2)
[25-29%]
Oui	0 (0)	2 (100)	2 (1.4)	0 (0-55.46)	0.88
Non	9 (6.2)	136 (93.8)	145 (98.6)
[30-34%]
Oui	0 (0)	4 (100)	4 (2.7)	0 (0-18.46)	0.77
Non	9 (6.3)	134 (93.7)	143 (97.3)
>35%
Oui	0 (0)	4 (100)	4 (2.7)	0 (0-18.46)	0.77
Non	9 (6.3)	134 (93.7)	143 (97.3)
	Ag cryptococcique
	Positif	Neegatif	Total	OR (IC 95%)	P-value
valeur taux de CD4 des enfant de 12 à 35 mois	n=9 (%)	n=138 (%)	n=147 (%)
<20%
Oui	1 (10)	9 (90)	10 (6.8)	1.79 (0.07-13.11)	0.48
Non	8 (5.8)	129 (94.2)	137 (93.2)
[20-24%]
Oui	0 (0)	3 (100)	3 (2)	0 (0-28.04)	0.83
Non	9 (6.3)	135 (93.8)	144 (98)
[25-29%]
Oui	0 (0)	2 (100)	2 (1.4)	0 (0-55.46)	0.88
Non	9 (6.2)	136 (93.8)	145 (98.6)
>30%
Oui	0 (0)	8 (100)	8 (5.4)	0 (0-7.57)	0.6
Non	9 (6.5)	130 (93.5)	139 (94.6)
	Ag cryptococcique
	Positif	Neegatif	Total	OR (IC 95%)	P-value
valeur taux de CD4 des enfant de 36 à 59 mois	n=9 (%)	n=138 (%)	n=147 (%)
<15%
Oui	1 (11.1)	8 (88.9)	9 (6.1)	2.03 (0.08-15.14)	0.44
Non	8 (5.8)	130 (94.2)	138 (93.9)
[15-19%]
Oui	0 (0)	2 (100)	2 (1.4)	0 (0-55.46)	0.88
Non	9 (6.2)	136 (93.8)	145 (98.6)
[20-24%]
Oui	0 (0)	3 (100)	3 (2)	0 (0-28.04)	0.83
Non	9 (6.3)	135 (93.8)	144 (98)
>25%
Oui	0 (0)	10 (100)	10 (6.8)	0 (0-5.78)	0.52
Non	9 (6.6)	128 (93.4)	137 (93.2)

## Sheet: RES16
	Ag cryptococcique
	Positif	Neegatif	Total	OR (IC 95%)	P-value
Mode de vie	n=9 (%)	n=138 (%)	n=147 (%)
Contact regulier ou permanent avec des fientes d'oiseaux?
Oui	2 (13.3)	13 (86.7)	15 (10.5)	2.66 (0.34-13.36)	0.24
Non	7 (5.5)	121 (94.5)	128 (89.5)
Pigeons
Oui	2 (40)	3 (60)	5 (3.4)	12.86 (1.29-95.96)	0.03
Non	7 (4.9)	135 (95.1)	142 (96.6)
Poulet
Oui	1 (9.1)	10 (90.9)	11 (7.5)	1.6 (0.07-11.53)	0.51
Non	8 (5.9)	128 (94.1)	136 (92.5)
Autre Oiseaux
Oui	0 (0)	2 (100)	2 (1.4)	0 (0-55.46)	0.88
Non	9 (6.2)	136 (93.8)	145 (98.6)
PbDobservanceOui
Oui	5 (6.8)	68 (93.2)	73 (49.7)	1.29 (0.31-5.58)	0.49
Non	4 (5.4)	70 (94.6)	74 (50.3)
	Ag cryptococcique
	Positif	Neegatif	Total	OR (IC 95%)	P-value
Nombre d'habitant dans le ménage	n=9 (%)	n=138 (%)	n=147 (%)
2
Oui	0 (0)	10 (100)	10 (6.8)	0 (0-5.78)	0.52
Non	9 (6.6)	128 (93.4)	137 (93.2)
[3-5]
Oui	4 (6.2)	61 (93.8)	65 (44.2)	1.01 (0.23-4.15)	0.62
Non	5 (6.1)	77 (93.9)	82 (55.8)
[6-10]
Oui	5 (8.1)	57 (91.9)	62 (42.2)	1.78 (0.43-7.7)	0.31
Non	4 (4.7)	81 (95.3)	85 (57.8)
>10
Oui	0 (0)	13 (100)	13 (8.8)	0 (0-4.22)	0.42
Non	9 (6.7)	125 (93.3)	134 (91.2)
	Ag cryptococcique
	Positif	Neegatif	Total	OR (IC 95%)	P-value
Evaluation cliniques de la malnutrition	n=9 (%)	n=138 (%)	n=147 (%)
Signe de malnutrition
Oui	1 (100)	0 (0)	1 (0.7)	Undefined	0.06
Non	8 (5.5)	138 (94.5)	146 (99.3)
Si oui Fonte du panicule adipeux
Oui	1 (100)	0 (0)	1 (14.3)	Undefined	0.14
Non	0 (0)	6 (100)	6 (85.7)
cachexie
Oui	1 (100)	0 (0)	1 (25)	Undefined	0.25
Non	0 (0)	3 (100)	3 (75)
cachexie
Oui	1 (100)	0 (0)	1 (25)	Undefined	0.25
Non	0 (0)	3 (100)	3 (75)
cachexie
Oui	1 (100)	0 (0)	1 (25)	Undefined	0.25
Non	0 (0)	3 (100)	3 (75)
cachexie
Oui	1 (100)	0 (0)	1 (25)	Undefined	0.25
Non	0 (0)	3 (100)	3 (75)
cachexie
Oui	1 (100)	0 (0)	1 (25)	Undefined	0.25
Non	0 (0)	3 (100)	3 (75)
chapelet costal
Oui	1 (100)	0 (0)	1 (25)	Undefined	0.25
Non	0 (0)	3 (100)	3 (75)
cheveux roux
Oui	1 (100)	0 (0)	1 (25)	Undefined	0.25
Non	0 (0)	3 (100)	3 (75)
cheveux roux
Oui	1 (100)	0 (0)	1 (25)	Undefined	0.25
Non	0 (0)	3 (100)	3 (75)
cheveux roux
Oui	1 (100)	0 (0)	1 (25)	Undefined	0.25
Non	0 (0)	3 (100)	3 (75)
ulcération cutanée
Oui	1 (100)	0 (0)	1 (25)	Undefined	0.25
Non	0 (0)	3 (100)	3 (75)
ulcération cutanée
Oui	1 (100)	0 (0)	1 (25)	Undefined	0.25
Non	0 (0)	3 (100)	3 (75)
ulcération cutanée
Oui	1 (100)	0 (0)	1 (25)	Undefined	0.25
Non	0 (0)	3 (100)	3 (75)
	Ag cryptococcique
	Positif	Neegatif	Total	OR (IC 95%)	P-value
SIGNES CLINIQUES	n=9 (%)	n=138 (%)	n=147 (%)
manifestations cliniques
Oui	4 (57.1)	3 (42.9)	7 (4.8)	36 (5.55-223.64)	0
Non	5 (3.6)	135 (96.4)	140 (95.2)
Céphalées
Oui	1 (100)	0 (0)	1 (33.3)	Undefined	0.33
Non	0 (0)	2 (100)	2 (66.7)
Fièvre
Oui	2 (100)	0 (0)	2 (50)	Undefined	0.17
Non	0 (0)	2 (100)	2 (50)
Vomissements
Oui	1 (100)	0 (0)	1 (33.3)	Undefined	0.33
Non	0 (0)	2 (100)	2 (66.7)
Vomissements
Oui	1 (100)	0 (0)	1 (33.3)	Undefined	0.33
Non	0 (0)	2 (100)	2 (66.7)
Vomissements
Oui	1 (100)	0 (0)	1 (33.3)	Undefined	0.33
Non	0 (0)	2 (100)	2 (66.7)
Diarrhée
Oui	1 (100)	0 (0)	1 (33.3)	Undefined	0.33
Non	0 (0)	2 (100)	2 (66.7)
Diarrhée
Oui	1 (100)	0 (0)	1 (33.3)	Undefined	0.33
Non	0 (0)	2 (100)	2 (66.7)
Diarrhée
Oui	1 (100)	0 (0)	1 (33.3)	Undefined	0.33
Non	0 (0)	2 (100)	2 (66.7)
Diarrhée
Oui	1 (100)	0 (0)	1 (33.3)	Undefined	0.33
Non	0 (0)	2 (100)	2 (66.7)
Diarrhée
Oui	1 (100)	0 (0)	1 (33.3)	Undefined	0.33
Non	0 (0)	2 (100)	2 (66.7)
Diarrhée
Oui	1 (100)	0 (0)	1 (33.3)	Undefined	0.33
Non	0 (0)	2 (100)	2 (66.7)
Diarrhée
Oui	1 (100)	0 (0)	1 (33.3)	Undefined	0.33
Non	0 (0)	2 (100)	2 (66.7)
douleur thoracique
Oui	1 (100)	0 (0)	1 (33.3)	Undefined	0.33
Non	0 (0)	2 (100)	2 (66.7)
douleur abdominale
Oui	1 (100)	0 (0)	1 (33.3)	Undefined	0.33
Non	0 (0)	2 (100)	2 (66.7)
douleur abdominale
Oui	1 (100)	0 (0)	1 (33.3)	Undefined	0.33
Non	0 (0)	2 (100)	2 (66.7)
douleur abdominale
Oui	1 (100)	0 (0)	1 (33.3)	Undefined	0.33
Non	0 (0)	2 (100)	2 (66.7)
Autres manifestation clinique
Oui	4 (57.1)	3 (42.9)	7 (43.8)	Undefined	0.02
Non	0 (0)	9 (100)	9 (56.3)
	Ag cryptococcique
	Positif	Neegatif	Total	OR (IC 95%)	P-value
SEXE	n=9 (%)	n=138 (%)	n=147 (%)
Masculin
Oui	2 (2.7)	72 (97.3)	74 (50.3)	0.26 (0.04-1.23)	0.08
Non	7 (9.6)	66 (90.4)	73 (49.7)
Feminin
Oui	7 (9.6)	66 (90.4)	73 (49.7)	3.82 (0.81-27.42)	0.08
Non	2 (2.7)	72 (97.3)	74 (50.3)

## Sheet: RES17
	RES17
	OuiT	Non	Total	OR (IC 95%)	P-value
Variables	n (%)	n (%)	n (%)
IDABSENT
Oui	0 (0)	4 (100)	4 (2.7)	0 (0-18.46)	0.77
Non	9 (6.3)	134 (93.7)	143 (97.3)
IDSEVERE
Oui	0 (0)	2 (100)	2 (1.4)	0 (0-55.46)	0.88
Non	9 (6.2)	136 (93.8)	145 (98.6)
malnutrition
A OUI	4 (7.4)	50 (92.6)	54 (36.7)	1.41 (0.32-5.79)	0.43
B NON	5 (5.4)	88 (94.6)	93 (63.3)

## Sheet: Odds ratio étude transversale
Epi Info
Next Dataset Results Library
Current View:	C:\Epi_Info\Mboumnyemb.mdb:viewMboumnyembJoséeFarida
Relate:	ANTHROPO
Record Count:	147	(Deleted records excluded)		Date:	2019-05-09 03:39:34
TABLES IDABSENT AgCryptoPositif FREQGRAPH=(-)
Next Procedure
Forward
AGCRYPTOPOSITIF
IDABSENT	Yes	No	TOTAL
Yes	0	4	4
Row %	0	100	100
Col %	0	2.9	2.7
No	9	134	143
Row %	6.3	93.7	100
Col %	100	97.1	97.3
TOTALCol	9	138	147
Row %	6.1	93.9	100
Col %	100	100	100
Single Table Analysis
	Point	95% Confidence Interval
	Estimate	Lower	Upper
PARAMETERS: Odds-based
Odds Ratio (cross product)	0	Undefined	Undefined (T)	0
Odds Ratio (MLE)	0	0	18.4626 (M)	0	18.462	18.46
		0	25.4797 (F)
PARAMETERS: Risk-based
Risk Ratio (RR)	0	Undefined	Undefined (T)	0
Risk Difference (RD%)	-6.2937	-10.2741	-2.3133 (T)	#VALUE!	Undefi	#VALUE!
(T=Taylor series; C=Cornfield; M=Mid-P; F=Fisher Exact)
STATISTICAL TESTS	Chi-square	1-tailed p	2-tailed p
Chi-square - uncorrected	0.2682		0.604565
Chi-square - Mantel-Haenszel	0.2663		0.605796
Chi-square - corrected (Yates)	0.291		0.589594
Mid-p exact		0.387295
Fisher exact		0.77459		0.77
Warning: The expected value of a cell is <5. Fisher Exact Test should be used.
Previous Dataset Next Dataset Results Library
TABLES IDMOYEN AgCryptoPositif FREQGRAPH=(-)
Next Procedure
Forward
AGCRYPTOPOSITIF
IDMOYEN	Yes	No	TOTALRow
No	9	138	147
Row %	6.1	93.9	100
Col %	100	100	100
TOTALCol	9	138	147
Row %	6.1	93.9	100
Col %	100	100	100
TOTALCol
Previous Dataset Next Dataset Results Library
TABLES IDIMPORTANT AgCryptoPositif FREQGRAPH=(-)
Next Procedure
				0
				0		#VALUE!
Forward
AGCRYPTOPOSITIF
IDIMPORTANT	Yes	No	TOTALRow	#VALUE!
No	9	138	147	#VALUE!	TOTALR	#VALUE!
Row %	6.1	93.9	100
Col %	100	100	100
TOTALCol	9	138	147
Row %	6.1	93.9	100
Col %	100	100	100
TOTALCol
Previous Dataset Next Dataset Results Library
TABLES IDSEVERE AgCryptoPositif FREQGRAPH=(-)
Next Procedure
				0
				0		#VALUE!
Forward
AGCRYPTOPOSITIF
IDSEVERE	Yes	No	TOTAL	#VALUE!
Yes	0	2	2	#VALUE!	TOTAL	#VALUE!
Row %	0	100	100
Col %	0	1.4	1.4
No	9	136	145
Row %	6.2	93.8	100
Col %	100	98.6	98.6
TOTALCol	9	138	147
Row %	6.1	93.9	100
Col %	100	100	100
Single Table Analysis
	Point	95% Confidence Interval
	Estimate	Lower	Upper
PARAMETERS: Odds-based
Odds Ratio (cross product)	0	Undefined	Undefined (T)	0
Odds Ratio (MLE)	0	0	55.4593 (M)	0	55.459	55.46
		0	85.4063 (F)
PARAMETERS: Risk-based
Risk Ratio (RR)	0	Undefined	Undefined (T)	0
Risk Difference (RD%)	-6.2069	-10.1342	-2.2796 (T)	#VALUE!	Undefi	#VALUE!
(T=Taylor series; C=Cornfield; M=Mid-P; F=Fisher Exact)
STATISTICAL TESTS	Chi-square	1-tailed p	2-tailed p
Chi-square - uncorrected	0.1322		0.716127
Chi-square - Mantel-Haenszel	0.1313		0.717053
Chi-square - corrected (Yates)	1.2571		0.262194
Mid-p exact		0.440453
Fisher exact		0.880906		0.88
Warning: The expected value of a cell is <5. Fisher Exact Test should be used.
Previous Dataset Next Dataset Results Library
TABLES malnutrition AgCryptoPositif FREQGRAPH=(-)
Next Procedure
Forward
AGCRYPTOPOSITIF
malnutrition	Yes	No	TOTAL
A OUI	4	50	54
Row %	7.4	92.6	100
Col %	44.4	36.2	36.7
B NON	5	88	93
Row %	5.4	94.6	100
Col %	55.6	63.8	63.3
TOTALCol	9	138	147
Row %	6.1	93.9	100
Col %	100	100	100
Single Table Analysis
	Point	95% Confidence Interval
	Estimate	Lower	Upper
PARAMETERS: Odds-based
Odds Ratio (cross product)	1.408	0.3614	5.4850 (T)	1.41
Odds Ratio (MLE)	1.4046	0.3222	5.7912 (M)	0.32	5.7912	5.79
		0.266	6.8591 (F)
PARAMETERS: Risk-based
Risk Ratio (RR)	1.3778	0.3864	4.9126 (T)	1.38
Risk Difference (RD%)	2.0311	-6.324	10.3862 (T)	0.39	4.9126	4.91
(T=Taylor series; C=Cornfield; M=Mid-P; F=Fisher Exact)
STATISTICAL TESTS	Chi-square	1-tailed p	2-tailed p
Chi-square - uncorrected	0.2452		0.620476
Chi-square - Mantel-Haenszel	0.2435		0.621668
Chi-square - corrected (Yates)	0.0191		0.889958
Mid-p exact		0.314842
Fisher exact		0.434279		0.43
Warning: The expected value of a cell is <5. Fisher Exact Test should be used.
Previous Dataset Results Library

[truncated: 57 more sheets: RES4, RES5, RES7, RES8, Variables qualitatives logiques, LieuResid1, Age1, Sexe1, NivEtud1, Profession1, AgeMere1, AgePere1, ProfMere1, ProfPere1, StatuMatri1, RevCple1, ModCple1, StatVIHMer1, StatVIHPere1, TermAccouch1 …]
